# Supplementary material for: Barriers to SARS-CoV-2 Testing among U.S. Employers in the COVID-19 Pandemic: A Qualitative Analysis Conducted January through April 2021
Source: Int J Environ Res Public Health. 2022 Sep 19;19(18):11805. doi: 10.3390/ijerph191811805 (PMC9517542; doi:10.3390/ijerph191811805)
Supplement: Supplementary file 1 [file ijerph-19-11805-s001.zip]

Archive with 1 entries (1 files):
- ijerph-1869805-supplementary.pdf
